# Supplementary material for: Chinese Dietary Indices and Glioma: New Insights of a Case–Control Study in the Chinese Population
Source: Nutrients. 2023 Aug 17;15(16):3602. doi: 10.3390/nu15163602 (PMC10457799; doi:10.3390/nu15163602)
Supplement: Supplementary file 1 [file nutrients-15-03602-s001.zip]

Archive with 2 entries (2 files):
- Supplementary Material A_Revision2.pdf
- Supplementary Material B_Revision2.pdf
